# Supplementary material for: ﻿Dimorphostylispilocorpus sp. nov. (Crustacea, Cumacea, Diastylidae), a new cumacean from Korean waters
Source: Zookeys. 2024 Feb 27;1193:1–18. doi: 10.3897/zookeys.1193.115782 (PMC10915748; doi:10.3897/zookeys.1193.115782)
Supplement: XML Treatment for Dimorphostylis [file zookeys.1193.115782-treatment1.xml]

<!DOCTYPE tp:taxon-treatment
  PUBLIC "-//TaxonX//DTD Taxonomic Treatment Publishing DTD v0 20100105//EN" "tax-treatment-NSO.dtd">
<tp:taxon-treatment xmlns:tp="http://www.plazi.org/taxpub"><tp:treatment-meta><kwd-group><label>Taxon classification</label><kwd>
              <named-content content-type="kingdom">Animalia</named-content>
            </kwd><kwd>
              <named-content content-type="order">Cumacea</named-content>
            </kwd><kwd>
              <named-content content-type="family">Diastylidae</named-content>
            </kwd></kwd-group><mixed-citation publication-type="journal"><person-group><name><surname>Kim</surname><given-names>Sung-Hyun</given-names></name><name><surname>Lee</surname><given-names>Taekjun</given-names></name></person-group><article-title>﻿<italic><tp:taxon-name><tp:taxon-name-part taxon-name-part-type="genus" reg="Dimorphostylis">Dimorphostylis</tp:taxon-name-part><tp:taxon-name-part taxon-name-part-type="species" reg="pilocorpus">pilocorpus</tp:taxon-name-part></tp:taxon-name></italic> sp. nov. (<tp:taxon-name><tp:taxon-name-part taxon-name-part-type="subphylum">Crustacea</tp:taxon-name-part></tp:taxon-name>, <tp:taxon-name><tp:taxon-name-part taxon-name-part-type="order">Cumacea</tp:taxon-name-part></tp:taxon-name>, <tp:taxon-name><tp:taxon-name-part taxon-name-part-type="family">Diastylidae</tp:taxon-name-part></tp:taxon-name>), a new cumacean from Korean waters</article-title><source>Zookeys</source><day>27</day><month>02</month><year>2024</year><volume>1193</volume><fpage>1</fpage><lpage>18</lpage><pub-id pub-id-type="doi">10.3897/zookeys.1193.115782</pub-id></mixed-citation></tp:treatment-meta><tp:nomenclature><label>﻿Genus</label><tp:taxon-name>
            <object-id xmlns:xlink="http://www.w3.org/1999/xlink" content-type="arpha" xlink:type="simple">08E7BFAB-C37F-5001-9632-3BF86AD6D2D7</object-id>
            <tp:taxon-name-part taxon-name-part-type="genus" reg="Dimorphostylis">Dimorphostylis</tp:taxon-name-part>
          </tp:taxon-name><tp:taxon-authority>Zimmer, 1921</tp:taxon-authority></tp:nomenclature><tp:treatment-sec sec-type="type species" id="SECID0EAJAC"><title>Type species.</title><p><italic><tp:taxon-name><tp:taxon-name-part taxon-name-part-type="genus" reg="Dimorphostylis">Dimorphostylis</tp:taxon-name-part><tp:taxon-name-part taxon-name-part-type="species" reg="asiatica">asiatica</tp:taxon-name-part></tp:taxon-name></italic> Zimmer, 1921.</p></tp:treatment-sec><tp:treatment-sec sec-type="diagnosis" id="SECID0ERJAC"><title>Diagnosis.</title><p><bold><italic>Female and subadult male</italic>.</bold> Maxilliped 3 with exopod. Pereopods 3–4 without exopods in female and with exopods in subadult male. <bold><italic>Adult male</italic>.</bold> Bases of pereopods 2–4 expanded, with exopod.</p></tp:treatment-sec><tp:treatment-sec sec-type="Species composition" id="SECID0EAKAC"><title>Species composition.</title><p><italic><tp:taxon-name><tp:taxon-name-part taxon-name-part-type="genus" reg="Dimorphostylis">Dimorphostylis</tp:taxon-name-part><tp:taxon-name-part taxon-name-part-type="species" reg="acroplicata">acroplicata</tp:taxon-name-part></tp:taxon-name></italic> Harada, 1960, <italic><tp:taxon-name><tp:taxon-name-part taxon-name-part-type="genus" reg="Dimorphostylis">D.</tp:taxon-name-part><tp:taxon-name-part taxon-name-part-type="species" reg="asiatica">asiatica</tp:taxon-name-part></tp:taxon-name></italic> Zimmer, 1908, <italic><tp:taxon-name><tp:taxon-name-part taxon-name-part-type="genus" reg="Dimorphostylis">D.</tp:taxon-name-part><tp:taxon-name-part taxon-name-part-type="species" reg="australis">australis</tp:taxon-name-part></tp:taxon-name></italic> Foxon, 1932, <italic><tp:taxon-name><tp:taxon-name-part taxon-name-part-type="genus" reg="Dimorphostylis">D.</tp:taxon-name-part><tp:taxon-name-part taxon-name-part-type="species" reg="bathyelegans">bathyelegans</tp:taxon-name-part></tp:taxon-name></italic> Akiyama, 2011, <italic><tp:taxon-name><tp:taxon-name-part taxon-name-part-type="genus" reg="Dimorphostylis">D.</tp:taxon-name-part><tp:taxon-name-part taxon-name-part-type="species" reg="brevicarpus">brevicarpus</tp:taxon-name-part></tp:taxon-name></italic> Akiyama, 2011, <italic><tp:taxon-name><tp:taxon-name-part taxon-name-part-type="genus" reg="Dimorphostylis">D.</tp:taxon-name-part><tp:taxon-name-part taxon-name-part-type="species" reg="brevicaudata">brevicaudata</tp:taxon-name-part></tp:taxon-name></italic> (Zimmer, 1903), <italic><tp:taxon-name><tp:taxon-name-part taxon-name-part-type="genus" reg="Dimorphostylis">D.</tp:taxon-name-part><tp:taxon-name-part taxon-name-part-type="species" reg="breviplicata">breviplicata</tp:taxon-name-part></tp:taxon-name></italic> Lee &amp; Lee, 2012, <italic><tp:taxon-name><tp:taxon-name-part taxon-name-part-type="genus" reg="Dimorphostylis">D.</tp:taxon-name-part><tp:taxon-name-part taxon-name-part-type="species" reg="colefaxi">colefaxi</tp:taxon-name-part></tp:taxon-name></italic> Hale, 1945, <italic><tp:taxon-name><tp:taxon-name-part taxon-name-part-type="genus" reg="Dimorphostylis">D.</tp:taxon-name-part><tp:taxon-name-part taxon-name-part-type="species" reg="cornigera">cornigera</tp:taxon-name-part></tp:taxon-name></italic> Harada, 1960, <italic><tp:taxon-name><tp:taxon-name-part taxon-name-part-type="genus" reg="Dimorphostylis">D.</tp:taxon-name-part><tp:taxon-name-part taxon-name-part-type="species" reg="coronata">coronata</tp:taxon-name-part></tp:taxon-name></italic> Gamô, 1960, <italic><tp:taxon-name><tp:taxon-name-part taxon-name-part-type="genus" reg="Dimorphostylis">D.</tp:taxon-name-part><tp:taxon-name-part taxon-name-part-type="species" reg="cottoni">cottoni</tp:taxon-name-part></tp:taxon-name></italic> Hale, 1936, <italic><tp:taxon-name><tp:taxon-name-part taxon-name-part-type="genus" reg="Dimorphostylis">D.</tp:taxon-name-part><tp:taxon-name-part taxon-name-part-type="species" reg="echinata">echinata</tp:taxon-name-part></tp:taxon-name></italic> Gamô, 1962, <italic><tp:taxon-name><tp:taxon-name-part taxon-name-part-type="genus" reg="Dimorphostylis">D.</tp:taxon-name-part><tp:taxon-name-part taxon-name-part-type="species" reg="elegans">elegans</tp:taxon-name-part></tp:taxon-name></italic> Gamô, 1960, <italic><tp:taxon-name><tp:taxon-name-part taxon-name-part-type="genus" reg="Dimorphostylis">D.</tp:taxon-name-part><tp:taxon-name-part taxon-name-part-type="species" reg="gibbosa">gibbosa</tp:taxon-name-part></tp:taxon-name></italic> Harada, 1960, <italic><tp:taxon-name><tp:taxon-name-part taxon-name-part-type="genus" reg="Dimorphostylis">D.</tp:taxon-name-part><tp:taxon-name-part taxon-name-part-type="species" reg="hirsuta">hirsuta</tp:taxon-name-part></tp:taxon-name></italic> Gamô, 1960, <italic><tp:taxon-name><tp:taxon-name-part taxon-name-part-type="genus" reg="Dimorphostylis">D.</tp:taxon-name-part><tp:taxon-name-part taxon-name-part-type="species" reg="horai">horai</tp:taxon-name-part></tp:taxon-name></italic> Kurian, 1956, <italic><tp:taxon-name><tp:taxon-name-part taxon-name-part-type="genus" reg="Dimorphostylis">D.</tp:taxon-name-part><tp:taxon-name-part taxon-name-part-type="species" reg="inauspicata">inauspicata</tp:taxon-name-part></tp:taxon-name></italic> Hale, 1945, <italic><tp:taxon-name><tp:taxon-name-part taxon-name-part-type="genus" reg="Dimorphostylis">D.</tp:taxon-name-part><tp:taxon-name-part taxon-name-part-type="species" reg="latifrons">latifrons</tp:taxon-name-part></tp:taxon-name></italic> Harada, 1960, <italic><tp:taxon-name><tp:taxon-name-part taxon-name-part-type="genus" reg="Dimorphostylis">D.</tp:taxon-name-part><tp:taxon-name-part taxon-name-part-type="species" reg="longicauda">longicauda</tp:taxon-name-part></tp:taxon-name></italic> Gamô, 1962, <italic><tp:taxon-name><tp:taxon-name-part taxon-name-part-type="genus" reg="Dimorphostylis">D.</tp:taxon-name-part><tp:taxon-name-part taxon-name-part-type="species" reg="longitelson">longitelson</tp:taxon-name-part></tp:taxon-name></italic> Kurian, 1963, <italic><tp:taxon-name><tp:taxon-name-part taxon-name-part-type="genus" reg="Dimorphostylis">D.</tp:taxon-name-part><tp:taxon-name-part taxon-name-part-type="species" reg="maledivensis">maledivensis</tp:taxon-name-part></tp:taxon-name></italic> Mühlenhardt-Siegel, 1996, <italic><tp:taxon-name><tp:taxon-name-part taxon-name-part-type="genus" reg="Dimorphostylis">D.</tp:taxon-name-part><tp:taxon-name-part taxon-name-part-type="species" reg="manazuruensis">manazuruensis</tp:taxon-name-part></tp:taxon-name></italic> Gamô, 1960, <italic><tp:taxon-name><tp:taxon-name-part taxon-name-part-type="genus" reg="Dimorphostylis">D.</tp:taxon-name-part><tp:taxon-name-part taxon-name-part-type="species" reg="namhaedoensis">namhaedoensis</tp:taxon-name-part></tp:taxon-name></italic> Lee &amp; Lee, 2002, <italic><tp:taxon-name><tp:taxon-name-part taxon-name-part-type="genus" reg="Dimorphostylis">D.</tp:taxon-name-part><tp:taxon-name-part taxon-name-part-type="species" reg="nordaustraliana">nordaustraliana</tp:taxon-name-part></tp:taxon-name></italic> Gerken, 2014, <italic><tp:taxon-name><tp:taxon-name-part taxon-name-part-type="genus" reg="Dimorphostylis">D.</tp:taxon-name-part><tp:taxon-name-part taxon-name-part-type="species" reg="quadriplicata">quadriplicata</tp:taxon-name-part></tp:taxon-name></italic> Gamô, 1960, <italic><tp:taxon-name><tp:taxon-name-part taxon-name-part-type="genus" reg="Dimorphostylis">D.</tp:taxon-name-part><tp:taxon-name-part taxon-name-part-type="species" reg="roccatagliatai">roccatagliatai</tp:taxon-name-part></tp:taxon-name></italic> Gerken, 2014, <italic><tp:taxon-name><tp:taxon-name-part taxon-name-part-type="genus" reg="Dimorphostylis">D.</tp:taxon-name-part><tp:taxon-name-part taxon-name-part-type="species" reg="sculpturensis">sculpturensis</tp:taxon-name-part></tp:taxon-name></italic> Vassilenko &amp; Tzareva, 1990, <italic><tp:taxon-name><tp:taxon-name-part taxon-name-part-type="genus" reg="Dimorphostylis">D.</tp:taxon-name-part><tp:taxon-name-part taxon-name-part-type="species" reg="subaculeata">subaculeata</tp:taxon-name-part></tp:taxon-name></italic> Hale, 1945, <italic><tp:taxon-name><tp:taxon-name-part taxon-name-part-type="genus" reg="Dimorphostylis">D.</tp:taxon-name-part><tp:taxon-name-part taxon-name-part-type="species" reg="tasmanica">tasmanica</tp:taxon-name-part></tp:taxon-name></italic> Hale, 1945, <italic><tp:taxon-name><tp:taxon-name-part taxon-name-part-type="genus" reg="Dimorphostylis">D.</tp:taxon-name-part><tp:taxon-name-part taxon-name-part-type="species" reg="tribulis">tribulis</tp:taxon-name-part></tp:taxon-name></italic> Hale, 1945, <italic><tp:taxon-name><tp:taxon-name-part taxon-name-part-type="genus" reg="Dimorphostylis">D.</tp:taxon-name-part><tp:taxon-name-part taxon-name-part-type="species" reg="triplicata">triplicata</tp:taxon-name-part></tp:taxon-name></italic> Gerken, 2014, <italic><tp:taxon-name><tp:taxon-name-part taxon-name-part-type="genus" reg="Dimorphostylis">D.</tp:taxon-name-part><tp:taxon-name-part taxon-name-part-type="species" reg="valida">valida</tp:taxon-name-part></tp:taxon-name></italic> Harada, 1960 and <italic><tp:taxon-name><tp:taxon-name-part taxon-name-part-type="genus" reg="Dimorphostylis">D.</tp:taxon-name-part><tp:taxon-name-part taxon-name-part-type="species" reg="vieta">vieta</tp:taxon-name-part></tp:taxon-name></italic> (Hale, 1936).</p></tp:treatment-sec></tp:taxon-treatment>
