# Supplementary material for: ﻿Dimorphostylispilocorpus sp. nov. (Crustacea, Cumacea, Diastylidae), a new cumacean from Korean waters
Source: Zookeys. 2024 Feb 27;1193:1–18. doi: 10.3897/zookeys.1193.115782 (PMC10915748; doi:10.3897/zookeys.1193.115782)
Supplement: XML Treatment for Dimorphostylis pilocorpus [file zookeys.1193.115782-treatment2.xml]

<!DOCTYPE tp:taxon-treatment
  PUBLIC "-//TaxonX//DTD Taxonomic Treatment Publishing DTD v0 20100105//EN" "tax-treatment-NSO.dtd">
<tp:taxon-treatment xmlns:tp="http://www.plazi.org/taxpub"><tp:treatment-meta><kwd-group><label>Taxon classification</label><kwd>
              <named-content content-type="kingdom">Animalia</named-content>
            </kwd><kwd>
              <named-content content-type="order">Cumacea</named-content>
            </kwd><kwd>
              <named-content content-type="family">Diastylidae</named-content>
            </kwd></kwd-group><mixed-citation publication-type="journal"><person-group><name><surname>Kim</surname><given-names>Sung-Hyun</given-names></name><name><surname>Lee</surname><given-names>Taekjun</given-names></name></person-group><article-title>﻿<italic><tp:taxon-name><tp:taxon-name-part taxon-name-part-type="genus" reg="Dimorphostylis">Dimorphostylis</tp:taxon-name-part><tp:taxon-name-part taxon-name-part-type="species" reg="pilocorpus">pilocorpus</tp:taxon-name-part></tp:taxon-name></italic> sp. nov. (<tp:taxon-name><tp:taxon-name-part taxon-name-part-type="subphylum">Crustacea</tp:taxon-name-part></tp:taxon-name>, <tp:taxon-name><tp:taxon-name-part taxon-name-part-type="order">Cumacea</tp:taxon-name-part></tp:taxon-name>, <tp:taxon-name><tp:taxon-name-part taxon-name-part-type="family">Diastylidae</tp:taxon-name-part></tp:taxon-name>), a new cumacean from Korean waters</article-title><source>Zookeys</source><day>27</day><month>02</month><year>2024</year><volume>1193</volume><fpage>1</fpage><lpage>18</lpage><pub-id pub-id-type="doi">10.3897/zookeys.1193.115782</pub-id></mixed-citation></tp:treatment-meta><tp:nomenclature><label>﻿</label><tp:taxon-name>
            <object-id xmlns:xlink="http://www.w3.org/1999/xlink" content-type="arpha" xlink:type="simple">B6279EA6-01BE-5CFC-8ED1-F8BA070DB7DC</object-id>
            <tp:taxon-name-part taxon-name-part-type="genus" reg="Dimorphostylis">Dimorphostylis</tp:taxon-name-part>
            <tp:taxon-name-part taxon-name-part-type="species" reg="pilocorpus">pilocorpus</tp:taxon-name-part>
            <object-id xmlns:xlink="http://www.w3.org/1999/xlink" content-type="zoobank" xlink:type="simple">https://zoobank.org/1A9BEBD2-3F28-4966-8A30-8AFF7EFD89A6</object-id>
          </tp:taxon-name><tp:taxon-status xmlns:xlink="http://www.w3.org/1999/xlink" xlink:type="simple">sp. nov.</tp:taxon-status><xref ref-type="fig" rid="F1">Figs 1</xref><xref ref-type="fig" rid="F2">, 2</xref><xref ref-type="fig" rid="F3">, 3</xref><xref ref-type="fig" rid="F4">, 4</xref><xref ref-type="fig" rid="F5">, 5</xref><xref ref-type="fig" rid="F6">, 6</xref><xref ref-type="fig" rid="F7">, 7 Korean name: Ju-reum-teol-bo-i-hyeong-ol-chaeng-i-sae-u, new</xref></tp:nomenclature><tp:treatment-sec sec-type="type material" id="SECID0EYHAE"><title>Type material.</title><p><bold><italic>Holotype</italic></bold>, ovigerous female, 3.51 mm, cat no. NIBRIV0000901416, Sadong Port, Sadong-ri, Ulleung-eup, Ulleung-gun, Gyeongsangbuk-do, Korea, <named-content xmlns:xlink="http://www.w3.org/1999/xlink" content-type="dwc:verbatimCoordinates" xlink:type="simple"><named-content content-type="geo-json" specific-use="{&#34;type&#34;:&#34;Point&#34;,&#34;coordinates&#34;:[130.876472,37.460306]}" id="NCID0EGIAE" xlink:type="simple">37°27'37.1"N, 130°52'35.3"E</named-content></named-content>, 3 July 2022, S.H. Kim collected by light trap. <bold><italic>Paratypes</italic></bold>, 1 ovigerous female, cat no. NIBRIV0000911249 and 2 adult males, cat no. NIBRIV0000911248, NIBRIV0000911250, data same as holotype (1♂ 1♀ dissected); the remaining paratypes 80♂♂ 12♀♀, cat no. NIBRIV0000911251, data same as holotype.</p></tp:treatment-sec><tp:treatment-sec sec-type="material" id="SECID0EOIAE"><title>Additional material examined.</title><p>1♂, NIBRIV0000901413, Namyang Port, Namyang-ri, Seo-myeon, Ulleung-gun, Gyeongsangbuk-do, Korea, <named-content xmlns:xlink="http://www.w3.org/1999/xlink" content-type="dwc:verbatimCoordinates" xlink:type="simple"><named-content content-type="geo-json" specific-use="{&#34;type&#34;:&#34;Point&#34;,&#34;coordinates&#34;:[130.833194,37.466889]}" id="NCID0EXIAE" xlink:type="simple">37°28'00.8"N, 130°49'59.5"E</named-content></named-content>, 28 April 2022, S.H. Kim collected by light trap; 1♂ 1♀, NIBRIV0000901414, Namyang Port, Namyang-ri, Seo-myeon, Ulleung-gun, Gyeongsangbuk-do, Korea, <named-content xmlns:xlink="http://www.w3.org/1999/xlink" content-type="dwc:verbatimCoordinates" xlink:type="simple"><named-content content-type="geo-json" specific-use="{&#34;type&#34;:&#34;Point&#34;,&#34;coordinates&#34;:[130.833194,37.466889]}" id="NCID0E6IAE" xlink:type="simple">37°28'00.8"N, 130°49'59.5"E</named-content></named-content>, 3 July 2022, S.H. Kim collected by light trap; 49♂♂, NIBRIV0000901415, Sadong Port, Sadong-ri, Ulleung-eup, Ulleung-gun, Gyeongsangbuk-do, Korea, <named-content xmlns:xlink="http://www.w3.org/1999/xlink" content-type="dwc:verbatimCoordinates" xlink:type="simple"><named-content content-type="geo-json" specific-use="{&#34;type&#34;:&#34;Point&#34;,&#34;coordinates&#34;:[130.876472,37.460306]}" id="NCID0EHJAE" xlink:type="simple">37°27'37.1"N, 130°52'35.3"E</named-content></named-content>, 28, April, 2022, S.H. Kim collected by light trap; 9♂♂, NIBRIV0000901417, Dokdo-ri, Ulleung-eup, Ulleung-gun, Gyeongsangbuk-do, Korea, <named-content xmlns:xlink="http://www.w3.org/1999/xlink" content-type="dwc:verbatimCoordinates" xlink:type="simple"><named-content content-type="geo-json" specific-use="{&#34;type&#34;:&#34;Point&#34;,&#34;coordinates&#34;:[131.861389,37.243889]}" id="NCID0EPJAE" xlink:type="simple">37°14'38.0"N, 131°51'41.0"E</named-content></named-content>, 30 April 2022, S.H. Kim collected by light trap; 1♂, NIBRIV0000901418, Dokdo-ri, Ulleung-eup, Ulleung-gun, Gyeongsangbuk-do, Korea, <named-content xmlns:xlink="http://www.w3.org/1999/xlink" content-type="dwc:verbatimCoordinates" xlink:type="simple"><named-content content-type="geo-json" specific-use="{&#34;type&#34;:&#34;Point&#34;,&#34;coordinates&#34;:[131.867639,37.239750]}" id="NCID0EXJAE" xlink:type="simple">37°14'23.1"N, 131°52'03.5"E</named-content></named-content>, 30 April 2022, S.H. Kim collected by light trap; 5♂♂, NIBRIV0000901419, Dokdo-ri, Ulleung-eup, Ulleung-gun, Gyeongsangbuk-do, Korea, <named-content xmlns:xlink="http://www.w3.org/1999/xlink" content-type="dwc:verbatimCoordinates" xlink:type="simple"><named-content content-type="geo-json" specific-use="{&#34;type&#34;:&#34;Point&#34;,&#34;coordinates&#34;:[131.869111,37.238278]}" id="NCID0E6JAE" xlink:type="simple">37°14'17.8"N, 131°52'08.8"E</named-content></named-content>, 6 July 2022, S.H. Kim collected by light trap; 3♂♂ 6♀♀, NIBRIV0000901420, Dokdo-ri, Ulleung-eup, Ulleung-gun, Gyeongsangbuk-do, Korea, <named-content xmlns:xlink="http://www.w3.org/1999/xlink" content-type="dwc:verbatimCoordinates" xlink:type="simple"><named-content content-type="geo-json" specific-use="{&#34;type&#34;:&#34;Point&#34;,&#34;coordinates&#34;:[131.871278,37.240639]}" id="NCID0EHKAE" xlink:type="simple">37°14'26.3"N, 131°52'16.6"E</named-content></named-content>, 7 July 2022, S.H. Kim collected by light trap; 2♀♀, NIBRIV0000901421, Cheonbu Port, Cheonbu-ri, Buk-myeon, Ulleung-gun, Gyeongsangbuk-do, Korea, <named-content xmlns:xlink="http://www.w3.org/1999/xlink" content-type="dwc:verbatimCoordinates" xlink:type="simple"><named-content content-type="geo-json" specific-use="{&#34;type&#34;:&#34;Point&#34;,&#34;coordinates&#34;:[130.872861,37.540861]}" id="NCID0EPKAE" xlink:type="simple">37°32'27.1"N, 130°52'22.3"E</named-content></named-content>, 4 July 2022, S.H. Kim collected by light trap.</p></tp:treatment-sec><tp:treatment-sec sec-type="diagnosis" id="SECID0EUKAE"><title>Diagnosis.</title><p>Body surface covered with numerous slender simple setae, carapace with 1 transverse, 1 pair of frontal, and 3 pairs of oblique ridges. <bold><italic>Adult female</italic>.</bold> Carapace with 1 pair of small spines respectively on pseudorostral lobe and ocular lobe, 2 small spines on median region of frontal lobe, telson with 1 pair of short simple and 1 short stout simple seta centrally, 1 pair of stout simple and 3 pairs of short simple setae on post-anal section, 2 stout simple setae terminally. <bold><italic>Adult male</italic>.</bold> Pleonite 5 with 1 spiniform seta on ventral margin, post-anal section with 2 pairs of stout simple setae bearing single subterminal setule on both sides, terminal margin with 3 stout simple setae, central seta slightly longer than outer pair of setae.</p><fig id="F1" position="float" orientation="portrait"><object-id xmlns:xlink="http://www.w3.org/1999/xlink" content-type="doi" xlink:type="simple">10.3897/zookeys.1193.115782.figure1</object-id><object-id xmlns:xlink="http://www.w3.org/1999/xlink" content-type="arpha" xlink:type="simple">DE4BC0FA-0700-5CFE-8395-CD005F2554BB</object-id><label>Figure 1.</label><caption><p><italic><tp:taxon-name><tp:taxon-name-part taxon-name-part-type="genus" reg="Dimorphostylis">Dimorphostylis</tp:taxon-name-part><tp:taxon-name-part taxon-name-part-type="species" reg="pilocorpus">pilocorpus</tp:taxon-name-part></tp:taxon-name></italic> sp. nov. <bold>A</bold> holotype, ovigerous female, 3.51 mm, cat no. NIBRIV0000901416, lateral view <bold>B</bold> paratype, adult male, 4.62 mm, cat no. NIBRIV0000911248, lateral view. Scale bars: 0.5 mm (<bold>A, B</bold>).</p></caption><graphic xmlns:xlink="http://www.w3.org/1999/xlink" xlink:href="zookeys-1193-001_article-115782__-g001.jpg" position="float" orientation="portrait" xlink:type="simple" id="oo_993546.jpg"><uri content-type="original_file" xlink:type="simple">https://binary.pensoft.net/fig/993546</uri></graphic></fig></tp:treatment-sec><tp:treatment-sec sec-type="description" id="SECID0EAMAE"><title>Description.</title><p><bold>Paratype, ovigerous female, cat no. NIBRIV0000911249.</bold> Body (Fig. <xref ref-type="fig" rid="F2">2A</xref>) length 4.42 mm. Body surface covered with numerous slender, simple setae (Figs <xref ref-type="fig" rid="F2">2B</xref>, <xref ref-type="fig" rid="F5">5B</xref>). Carapace (Fig. <xref ref-type="fig" rid="F2">2A, C</xref>) 0.3 times as long as body, 1.2 times as long as width, 1.4 times as long as depth, frontal lobe with 1 transverse ridge; both sides of carapace with 1 pair of frontal ridges and 3 pairs of oblique ridges (anterior, middle, and posterior); frontal ridges serrated, connecting to a transverse ridge; anterior oblique ridge beginning near pseudorostrum, running upward and not connecting to dorso-median portion of carapace, front part serrated; middle oblique ridge beginning near ventral margin of carapace, almost parallel with anterior oblique ridge, running upward and turning abruptly forward to merge with anterior oblique ridge; posterior oblique ridge running upward to 6/7 point of carapace, connecting with middle ridge; pseudorostral lobe and ocular lobe with 1 pair of small spines respectively, 2 small spines on median region of frontal lobe, lens of ocular lobe invisible; dorsal groove formed on posteromedian surface of carapace; antennal notch and antero-lateral angle prominent, antero-lateral and anterior half of lower margins serrated. Pereon (Fig. <xref ref-type="fig" rid="F2">2A, C</xref>) 0.7 times as long as carapace. Pleon (Fig. <xref ref-type="fig" rid="F2">2A</xref>) 0.8 times as long as carapace and pereon together.</p><fig id="F2" position="float" orientation="portrait"><object-id xmlns:xlink="http://www.w3.org/1999/xlink" content-type="doi" xlink:type="simple">10.3897/zookeys.1193.115782.figure2</object-id><object-id xmlns:xlink="http://www.w3.org/1999/xlink" content-type="arpha" xlink:type="simple">CAFABBDF-3C5C-5A1F-80BC-6A4EA34D8193</object-id><label>Figure 2.</label><caption><p><italic><tp:taxon-name><tp:taxon-name-part taxon-name-part-type="genus" reg="Dimorphostylis">Dimorphostylis</tp:taxon-name-part><tp:taxon-name-part taxon-name-part-type="species" reg="pilocorpus">pilocorpus</tp:taxon-name-part></tp:taxon-name></italic> sp. nov., paratype, ovigerous female, 4.42 mm, cat no. NIBRIV0000911249 <bold>A</bold> habitus, lateral view <bold>B</bold> slender simple setae <bold>C</bold> carapace and pereon, dorsal view <bold>D</bold> antenna 1 <bold>E</bold> left mandible <bold>F</bold> right mandible <bold>G</bold> maxilla 1 <bold>H</bold> maxilla 2. Scale bars: 1.0 mm (<bold>A, C</bold>); 0.1 mm (<bold>D</bold>); 0.05 mm (<bold>B, E–H</bold>).</p></caption><graphic xmlns:xlink="http://www.w3.org/1999/xlink" xlink:href="zookeys-1193-001_article-115782__-g002.jpg" position="float" orientation="portrait" xlink:type="simple" id="oo_993547.jpg"><uri content-type="original_file" xlink:type="simple">https://binary.pensoft.net/fig/993547</uri></graphic></fig><p>Antenna 1 (Fig. <xref ref-type="fig" rid="F2">2D</xref>) peduncle 3-articulate; article 1 subequal in length to remaining articles combined, with several hair-like and 1 bent simple setae laterally, 7 slender simple setae on surface, numerous hair-like setae on surface and medial margin, 1 long plumose seta mediodistally; article 2 0.4 times as long as article 1, with several hair-like setae on both margins, 1 slender simple seta on surface, 2 simple, 1 long simple, and 2 plumose setae medially; article 3 1.7 times as long as article 2, with 2 long simple setae laterodistally, 2 slender simple setae on surface, 4 simple setae medially, 2 complex pedunculate setae mediodistally. Main flagellum 3-articulate; article 1 unarmed; article 2 with 1 aesthetasc distally; article 3 with 1 aesthetac, 3 short simple, 1 complex pedunculate, and 1 long annulate setae terminally. Accessory flagellum 3-articulate; article 1 with 1 short simple seta medially; article 2 with 1 complex pedunculate seta distally; 3 simple and 1 complex pedunculate setae terminally.</p><p>Left mandible (Fig. <xref ref-type="fig" rid="F2">2E</xref>) with row of 11 lifting setae; incisor with 2 teeth; lacinia mobilis with 3 teeth.</p><p>Right mandible (Fig. <xref ref-type="fig" rid="F2">2F</xref>) with row of 12 lifting setae; incisor with 2 teeth.</p><p>Maxilla 1 (Fig. <xref ref-type="fig" rid="F2">2G</xref>) outer endite with 1 plumose seta laterally, several hair-like setae medially, 7 stout simple, 3 stout microserrate, and several hair-like setae terminally; inner endite with several hair-like setae lateral and medial margins, 1 simple, 2 stout simple, 1 stout tricuspid, and 1 stout microserrate setae terminally; palp with 2 setae.</p><p>Maxilla 2 (Fig. <xref ref-type="fig" rid="F2">2H</xref>) broad endite with few hair-like setae laterally, several hair-like, 21 simple, and 2 microserrate setae medially, several hair-like, 1 stout pappose, 3 microserrate, 1 plumose, and 13 simple setae terminally; outer endite with 5 stout microserrate setae terminally; inner endite with 4 stout microserrate setae terminally.</p><p>Maxilliped 1 (Fig. <xref ref-type="fig" rid="F3">3A</xref>) basis with numerous hair-like and 3 short simple setae on lateral surface, 1 plumose seta mediodistally, medial lobe with 5 plumo-microserrate, 3 plumose, and 2 hook setae medially, 1 plumose, 2 stout simple, 1 simple, and 1 stout bicuspid setae terminally; ischium not present; merus with few hair-like setae laterally, several hair-like and 1 plumose setae on lateral surface, 2 plumose setae distally; carpus with few hair-like and 1 long plumose setae laterally, several hair-like and 7 plumose setae on lateral surface, 4 comb-like setae medially, 4 plumose setae subdistally; propodus with 5 plumose, 2 long plumose, 1 stout microserrate, and 1 stout serrate setae distally; dactylus with few hair-like setae laterally, 4 simple setae terminally.</p><fig id="F3" position="float" orientation="portrait"><object-id xmlns:xlink="http://www.w3.org/1999/xlink" content-type="doi" xlink:type="simple">10.3897/zookeys.1193.115782.figure3</object-id><object-id xmlns:xlink="http://www.w3.org/1999/xlink" content-type="arpha" xlink:type="simple">9BDE9932-8961-54F9-A0FF-6C208C98933E</object-id><label>Figure 3.</label><caption><p><italic><tp:taxon-name><tp:taxon-name-part taxon-name-part-type="genus" reg="Dimorphostylis">Dimorphostylis</tp:taxon-name-part><tp:taxon-name-part taxon-name-part-type="species" reg="pilocorpus">pilocorpus</tp:taxon-name-part></tp:taxon-name></italic> sp. nov., paratype, ovigerous female, 4.42 mm, cat no. NIBRIV0000911249 <bold>A</bold> maxilliped 1 <bold>B</bold> maxilliped 2 <bold>C</bold> maxilliped 3 <bold>D</bold> pereopod 1. Scale bars: 0.2 mm (<bold>C, D</bold>); 0.1 mm (<bold>B</bold>); 0.05 mm (<bold>A</bold>).</p></caption><graphic xmlns:xlink="http://www.w3.org/1999/xlink" xlink:href="zookeys-1193-001_article-115782__-g003.jpg" position="float" orientation="portrait" xlink:type="simple" id="oo_993548.jpg"><uri content-type="original_file" xlink:type="simple">https://binary.pensoft.net/fig/993548</uri></graphic></fig><p>Maxilliped 2 (Fig. <xref ref-type="fig" rid="F3">3B</xref>) basis subequal in length to remaining articles combined, with several hair-like setae on lateral and medial margins, 3 short simple setae on medial surface, 4 long plumose setae distally; ischium short, unarmed; merus with 2 plumose setae distally; carpus with several hair-like and 5 plumose setae medially, 3 plumose setae distally; propodus with 2 plumose and 2 plumo-serrate setae medially, 2 plumose setae on medial surface, 1 plumose and 1 long plumose setae distally; dactylus with 4 simple, 2 stout simple, and 1 microserrate setae terminally.</p><p>Maxilliped 3 (Fig. <xref ref-type="fig" rid="F3">3C</xref>) basis 1.4 times as long as remaining articles combined, with 12 slender simple setae on lateral surface, numerous hair-like setae on surface and both margins, 1 short simple, 1 plumose, and 4 long plumose setae laterodistally, several spines, 1 stout spiniform and 7 plumose setae medially; ischium with 4 slender simple setae on lateral surface, 1 stout spiniform, several hair-like, and 1 plumose setae medially; merus 1.3 times as long as ischium, with 1 long plumose seta laterally, 1 stout spiniform, several hair-like and 2 plumose setae medially; carpus 1.3 times as long as merus, with 1 plumose seta laterally, 2 long simple and 3 plumose setae medially; propodus 0.8 times as long as carpus, with 1 plumose seta laterally, 4 plumose setae medially; dactylus 0.7 times as long as propodus, with 2 long simple setae laterodistally, 2 microserrate setae mediodistally, and 1 simple, 1 long stout simple, and 1 long microserrate seta terminally; exopod shorter than basis length.</p><p>Pereopod 1 (Fig. <xref ref-type="fig" rid="F3">3D</xref>) basis 0.4 times as long as remaining articles combined, with 9 slender simple setae on surface, 9 plumose setae on lateral surface and margin, 1 complex pedunculate and numerous hair-like setae on lateral surface, several spines, 4 short simple, 13 simple, and 10 plumose setae medially, 2 short simple and 4 long plumose setae distally; ischium 0.1 times as long as basis, with few hair-like and 1 short simple setae medially; merus 2.6 times as long as ischium, with several hair-like, 1 short simple, and 2 plumose setae laterally, 3 slender simple and 1 plumose setae on surface, 1 short simple and 2 simple setae medially; carpus 2.3 times as long as merus, with 1 short simple and 2 simple setae laterally, 12 slender simple setae on lateral surface, numerous hair-like and 2 simple setae medially; propodus 1.2 times as long as carpus, with 7 simple setae laterally, 12 slender simple setae on surface, numerous hair-like, 4 simple, and 4 long simple setae medially; dactylus 0.4 times as long as propodus, with 2 short simple and 4 simple setae laterally, few hair-like, 1 short simple, and 7 simple setae medially, 2 simple and 2 stout simple setae terminally; exopod shorter than basis length, basal article with several hair-like and 1 short simple setae laterally.</p><p>Pereopod 2 (Fig. <xref ref-type="fig" rid="F4">4A</xref>) basis subequal in length to remaining articles combined, with 12 slender simple and 1 complex pedunculate setae on lateral surface, 9 short simple setae on lateral surface and margin, 4 spines, 17 simple, 4 plumose, and 8 long plumose setae medially; ischium 0.1 times as long as basis, with few hair-like setae laterally, few hair-like and 1 short simple setae medially; merus 2.0 times as long as ischium, with few hair-like, 1 slender simple, 2 short simple, and 1 plumose setae laterally, few hair-like, 1 short simple, and 1 simple setae medially, 1 plumose seta distally; carpus 1.3 times as long as merus, with few hair-like, 1 slender simple, 1 short simple and 1 simple setae laterally, 3 short simple and 2 simple setae medially; propodus 0.6 times as long as carpus, with few hair-like setae laterally, 1 complex pedunculate, 2 short simple and 1 long simple setae distally; dactylus subequal in length to propodus, with few hair-like, 1 short simple, and 1 simple setae laterally, few hair-like, 3 simple, and 1 annulate setae medially, 1 short simple and 4 annulate setae terminally; exopod longer than basis length, basal article with several hair-like and 6 short simple setae laterally.</p><fig id="F4" position="float" orientation="portrait"><object-id xmlns:xlink="http://www.w3.org/1999/xlink" content-type="doi" xlink:type="simple">10.3897/zookeys.1193.115782.figure4</object-id><object-id xmlns:xlink="http://www.w3.org/1999/xlink" content-type="arpha" xlink:type="simple">A7A4403F-F0FC-58F8-A32D-4DC7ABFA255F</object-id><label>Figure 4.</label><caption><p><italic><tp:taxon-name><tp:taxon-name-part taxon-name-part-type="genus" reg="Dimorphostylis">Dimorphostylis</tp:taxon-name-part><tp:taxon-name-part taxon-name-part-type="species" reg="pilocorpus">pilocorpus</tp:taxon-name-part></tp:taxon-name></italic> sp. nov., paratype, ovigerous female, 4.42 mm, cat no. NIBRIV0000911249 <bold>A</bold> pereopod 2 <bold>B</bold> pereopod 3 <bold>C</bold> pereopod 4 <bold>D</bold> pereopod 5 <bold>E</bold> telson and uropods. Scale bars: 0.2 mm (<bold>A–E</bold>).</p></caption><graphic xmlns:xlink="http://www.w3.org/1999/xlink" xlink:href="zookeys-1193-001_article-115782__-g004.jpg" position="float" orientation="portrait" xlink:type="simple" id="oo_993549.jpg"><uri content-type="original_file" xlink:type="simple">https://binary.pensoft.net/fig/993549</uri></graphic></fig><p>Pereopod 3 (Fig. <xref ref-type="fig" rid="F4">4B</xref>) basis 1.2 times as long as remaining articles combined, with 5 slender simple setae on lateral surface, 6 simple and 1 complex pedunculate setae laterally, 1 simple, 2 plumose, and 3 long plumose setae on medial surface, 1 simple and 1 complex pedunculate setae medially; ischium 0.1 times as long as basis, with 1 simple seta laterally, 1 simple seta medially, 1 simple and 2 annulate setae mediodistally; merus 2.9 times as long as ischium, with 2 slender simple setae on lateral surface, 3 simple setae laterally, 3 simple setae medially, 2 simple setae on surface; carpus 0.5 times as long as merus, with 1 simple, 1 annulate, and 1 stout annulate setae distally; propodus 0.9 times as long as carpus, with 1 spine laterally, 1 complex pedunculate seta medially, 1 stout annulate seta distally; dactylus 0.5 times as long as propodus, with 1 simple seta medially, 1 simple and 1 stout simple setae terminally.</p><p>Pereopod 4 (Fig. <xref ref-type="fig" rid="F4">4C</xref>) basis 0.8 times as long as remaining articles combined, with 2 slender simple setae on surface, 2 simple setae laterally, 1 simple and 2 annulate setae laterodistally, 3 simple and 2 complex pedunculate setae medially; ischium 0.2 times as long as basis, with 1 simple and 1 annulate setae laterally; merus 3.1 times as long as ischium, with 1 slender simple seta on surface, 2 simple and 1 annulate setae laterally; carpus 0.3 times as long as merus, with 1 annulate seta laterally, 3 annulate setae medially, 1 simple seta distally; propodus 0.9 times as long as carpus, with 1 annulate seta on lateral surface, 1 complex pedunculate seta mediodistally; dactylus 0.6 times as long as propodus, with 1 simple seta medially, 1 simple and 1 stout simple setae terminally.</p><p>Pereopod 5 (Fig. <xref ref-type="fig" rid="F4">4D</xref>) basis 0.7 times as long as remaining articles combined, with 1 slender simple, 1 simple, 1 annulate, and 1 complex pedunculate setae on lateral surface, 2 simple and 1 annulate setae laterally, 1 simple seta mediodistally, 1 annulate seta distally; ischium 0.2 times as long as basis, with 1 simple seta medially, 2 annulate setae distally; merus 3.7 times as long as ischium, with 2 annulate and 1 simple setae laterally, 1 simple seta medially; carpus 0.6 times as long as merus, with 2 annulate setae laterally, 3 annulate setae on lateral surface, 1 simple seta medially; propodus 0.6 times as long as carpus, with 1 complex pedunculate and 1 annulate setae distally; dactylus 0.8 times as long as propodus, with 1 simple seta medially, 1 simple and 1 stout simple setae terminally.</p><p>Telson (Fig. <xref ref-type="fig" rid="F4">4E</xref>) 0.8 times as long as pleonite 6, with 7 slender simple setae on surface, 1 pair of short simple and 1 short stout simple seta centrally, 1 pair of stout simple and 3 pairs of short simple setae on post-anal section, 2 stout simple setae terminally.</p><p>Uropod (Fig. <xref ref-type="fig" rid="F4">4E</xref>) peduncle 2.8 times as long as telson, 2.4 times as long as pleonite 6, with 10–13 slender, simple setae on surface, 5–6 short simple setae laterally, 7 simple setae bearing single subterminal setule and numerous hair-like setae medially. Uropod endopod 3-articulate, 0.4 times as long as peduncle; article 1 subequal in length to remaining articles combined, with 2 simple setae bearing single subterminal setule and several hair-like setae medially, 1 slender simple seta on surface, 1 short simple and 1 complex pedunculate setae laterally; article 2 with 1 simple seta bearing single subterminal setule and several hair-like setae medially, 1 short simple seta laterally; article 3 with 1 simple and several hair-like setae medially, 1 short simple seta laterally, 1 long stout simple seta terminally. Uropod exopod 2-articulate, 0.9 times as long as endopod; article 1 short, with 1–2 short, simple setae laterally; article 2 with 1 simple seta mediodistally, 3–4 short simple setae laterally, 1 microserrate and 1 long stout simple seta terminally.</p><p><bold>Paratype, adult male, cat no. NIBRIV0000911250.</bold> Body (Fig. <xref ref-type="fig" rid="F6">6A</xref>) length 4.45 mm. Body surface (Fig. <xref ref-type="fig" rid="F5">5</xref>) covered with numerous slender, simple setae. Carapace (Fig. <xref ref-type="fig" rid="F6">6A, C</xref>) 0.3 times as long as body, 1.5 times as long as width, 1.9 times as long as depth, ridge pattern similar to females, ridges not serrated; pseudorostral lobe and ocular lobe without spines; ocular lobe with 3 distinct lenses; antennal notch and antero-lateral angle prominent, antero-lateral margin serrated. Pereon (Fig. <xref ref-type="fig" rid="F6">6A, C</xref>) 0.6 times as long as carapace. Pleon (Fig. <xref ref-type="fig" rid="F6">6A</xref>) 0.8 times as long as carapace and pereon together; pleonite 5 with 1 spiniform seta on ventral margin.</p><fig id="F5" position="float" orientation="portrait"><object-id xmlns:xlink="http://www.w3.org/1999/xlink" content-type="doi" xlink:type="simple">10.3897/zookeys.1193.115782.figure5</object-id><object-id xmlns:xlink="http://www.w3.org/1999/xlink" content-type="arpha" xlink:type="simple">72667C69-E461-5D05-8BDC-5655B5ACAECB</object-id><label>Figure 5.</label><caption><p><italic><tp:taxon-name><tp:taxon-name-part taxon-name-part-type="genus" reg="Dimorphostylis">Dimorphostylis</tp:taxon-name-part><tp:taxon-name-part taxon-name-part-type="species" reg="pilocorpus">pilocorpus</tp:taxon-name-part></tp:taxon-name></italic> sp. nov., paratype, adult male, 4.46 mm <bold>A</bold> carapace <bold>B</bold> slender simple setae <bold>C</bold> pereon <bold>D</bold> pleonite 5. Scale bars: 100 μm (<bold>A, C</bold>); 50 μm (<bold>D</bold>); 10 μm (<bold>B</bold>).</p></caption><graphic xmlns:xlink="http://www.w3.org/1999/xlink" xlink:href="zookeys-1193-001_article-115782__-g005.jpg" position="float" orientation="portrait" xlink:type="simple" id="oo_993550.jpg"><uri content-type="original_file" xlink:type="simple">https://binary.pensoft.net/fig/993550</uri></graphic></fig><fig id="F6" position="float" orientation="portrait"><object-id xmlns:xlink="http://www.w3.org/1999/xlink" content-type="doi" xlink:type="simple">10.3897/zookeys.1193.115782.figure6</object-id><object-id xmlns:xlink="http://www.w3.org/1999/xlink" content-type="arpha" xlink:type="simple">102CF8AB-FBF0-5805-B46F-B380A0C08D59</object-id><label>Figure 6.</label><caption><p><italic><tp:taxon-name><tp:taxon-name-part taxon-name-part-type="genus" reg="Dimorphostylis">Dimorphostylis</tp:taxon-name-part><tp:taxon-name-part taxon-name-part-type="species" reg="pilocorpus">pilocorpus</tp:taxon-name-part></tp:taxon-name></italic> sp. nov., paratype, adult male, 4.45 mm, cat no. NIBRIV0000911250 <bold>A</bold> habitus, lateral view <bold>B</bold> slender simple setae <bold>C</bold> carapace and pereon, dorsal view <bold>D</bold> antenna 1 <bold>E</bold> antenna 2 <bold>F</bold> maxilliped 3 <bold>G</bold> pereopod 1. Scale bars: 1.0 mm (<bold>A, C</bold>); 0.2 mm (<bold>E–G</bold>); 0.1 mm (<bold>D</bold>); 0.05 mm (<bold>B</bold>).</p></caption><graphic xmlns:xlink="http://www.w3.org/1999/xlink" xlink:href="zookeys-1193-001_article-115782__-g006.jpg" position="float" orientation="portrait" xlink:type="simple" id="oo_993551.jpg"><uri content-type="original_file" xlink:type="simple">https://binary.pensoft.net/fig/993551</uri></graphic></fig><p>Antenna 1 (Fig. <xref ref-type="fig" rid="F6">6D</xref>) peduncle 3-articulate; article 1 slightly longer than remaining articles combined, with numerous hair-like, 1 slender simple, and 4 short simple setae on surface, 1 bent simple seta on medial surface, numerous hair-like and 1 simple seta medially, 1 spiniform and 1 plumose seta mediodistally; article 2 0.4 times as long as article 1, with 1 short simple and 3 plumose setae on surface, 1 long simple seta medially; article 3 1.1 times as long as article 2, with 1 simple seta laterally, 3 short simple, 3 simple, and 3 complex pedunculate setae medially, brush of setae subterminally. Main flagellum 5-articulate; article 1 unarmed; article 2 with 2 simple setae distally; article 3 with 1 simple seta distally; article 4 with 1 aesthetasc distally; article 5 with 1 aesthetasc, 2 short simple and 1 complex pedunculate setae terminally. Accessory flagellum 4-articulate; article 1 unarmed; article 2 with 1 short simple seta medially, 3 simple setae distally, article 3 unarmed; article 4 with 2 short simple and 1 long simple seta terminally.</p><p>Antenna 2 (Fig. <xref ref-type="fig" rid="F6">6E</xref>) elongated, extending beyond end of telson; peduncle 5-articulated, article 1 and article 2 with 1 plumose seta each, article 4 with 1 short simple seta, article 5 with ranks of simple setae; each article of flagellum with several simple setae.</p><p>Maxilliped 3 (Fig. <xref ref-type="fig" rid="F6">6F</xref>) basis 1.9 times as long as remaining articles combined, with numerous hair-like setae laterally, 1 plumose and 4 long plumose setae laterodistally, 14 slender simple and 6 short simple setae on lateral surface, 9 spines, 1 stout spiniform, and 8 plumose setae medially; ischium with 1 slender simple seta on lateral surface, 1 plumose seta laterally, 1 stout spiniform, few hair-like, and 1 plumose setae medially; merus 1.4 times as long as ischium, with few hair-like and 1 long plumose setae laterally, 1 stout spiniform, few hair-like, and 3 plumose setae medially; carpus 0.9 times as long as merus, with 1 plumose seta laterodistally, few hair-like, 1 simple, and 3 plumose setae medially; propodus 1.4 times as long as carpus, with 1 plumose seta laterodistally, few hair-like and 4 plumose setae medially; dactylus 0.6 times as long as propodus, with 1 microserrate and 2 simple setae laterodistally, 1 microserrate, 2 simple, and 2 long microserrate setae terminally; exopod shorter than basis length, basal article with 2 short simple setae laterally, 8 slender simple setae on lateral surface, 4 plumose setae medially.</p><p>Pereopod 1 (Fig. <xref ref-type="fig" rid="F6">6G</xref>) basis 0.6 times as long as remaining articles combined, with 17 slender simple setae on lateral surface, 14 plumose setae on lateral surface and margin, 3 long plumose setae laterodistally, 12 spines, 4 simple and 15 plumose medially, 3 plumose and 1 long plumose setae distally; ischium 0.1 times as long as basis, with 1 short simple seta medially; merus 1.8 times as long as ischium, with 8 slender simple setae on lateral surface, 6 slender simple setae on medial surface, 1 simple and 1 plumose seta laterally, 2 short simple setae medially; carpus 2.5 times as long as merus, with 11 slender simple setae on lateral surface, 8 slender simple setae on medial surface, 1 short simple seta laterally, 1 short simple and 1 simple setae medially; propodus 1.2 times as long as carpus, with 7 slender simple setae on lateral surface, 8 slender simple setae on medial surface, 6 simple setae laterally, 6 simple and 1 long simple setae medially; dactylus 0.4 times as long as propodus, with 2 short simple and 1 simple setae laterally, 6 simple setae medially, 1 simple and 3 stout simple setae terminally; exopod shorter than basis length, basal article with 15 slender simple setae on lateral surface, 1 short simple and 1 plumose setae laterodistally, 4 plumose setae medially.</p><p>Pereopod 2 (Fig. <xref ref-type="fig" rid="F7">7A</xref>) basis 1.4 times as long as remaining articles combined, with 6 plumose setae laterally, 15 slender simple, 1 simple, and 5 plumose setae on surface, 2 simple and 5 plumose setae medially; distal corner very inflated, reaching to the middle of carpus, with 10 plumose setae; ischium short, unarmed; merus 2.1 times as long as ischium, with 1 short simple and 1 plumose seta laterodistally, 1 slender simple seta on lateral surface, 1 short simple and 1 plumose setae mediodistally; carpus 1.4 times as long as merus, with 2 short simple setae laterally, 1 slender simple seta on lateral surface, 1 short simple and 3 simple setae medially; propodus 0.6 times as long as carpus, with 1 slender simple seta on lateral surface, 1 complex pedunculate, 2 short simple, and 1 long simple setae distally; dactylus 1.3 times as long as propodus, with 1 short simple and 1 simple seta laterally, 2 short simple, 2 simple, and 1 long simple setae medially, 1 short simple, 2 simple, and 1 long simple setae terminally; exopod longer than basis length, basal article with 2 short simple setae laterally, 9 slender simple setae on lateral surface, 2 simple setae distally, 2 plumose setae medially.</p><fig id="F7" position="float" orientation="portrait"><object-id xmlns:xlink="http://www.w3.org/1999/xlink" content-type="doi" xlink:type="simple">10.3897/zookeys.1193.115782.figure7</object-id><object-id xmlns:xlink="http://www.w3.org/1999/xlink" content-type="arpha" xlink:type="simple">EE4015E3-6C0C-5B15-82BF-E3C6D483A717</object-id><label>Figure 7.</label><caption><p><italic><tp:taxon-name><tp:taxon-name-part taxon-name-part-type="genus" reg="Dimorphostylis">Dimorphostylis</tp:taxon-name-part><tp:taxon-name-part taxon-name-part-type="species" reg="pilocorpus">pilocorpus</tp:taxon-name-part></tp:taxon-name></italic> sp. nov., paratype, adult male, 4.45 mm, cat no. NIBRIV0000911250 <bold>A</bold> pereopod 2 <bold>B</bold> pereopod 3 <bold>C</bold> pereopod 4 <bold>D</bold> pereopod 5 <bold>E</bold> pleopod 1 <bold>F</bold> pleopod 2 <bold>G</bold> telson and uropods. Scale bars: 0.2 mm (<bold>A–D, G</bold>); 0.1 mm (<bold>E, F</bold>).</p></caption><graphic xmlns:xlink="http://www.w3.org/1999/xlink" xlink:href="zookeys-1193-001_article-115782__-g007.jpg" position="float" orientation="portrait" xlink:type="simple" id="oo_993552.jpg"><uri content-type="original_file" xlink:type="simple">https://binary.pensoft.net/fig/993552</uri></graphic></fig><p>Pereopod 3 (Fig. <xref ref-type="fig" rid="F7">7B</xref>) basis 1.3 times as long as remaining articles combined, with 7 slender simple, 1 complex pedunculate, 1 short simple, 2 short plumose, and 3 plumose setae on lateral surface, 4 plumose setae on medial surface, 1 simple and 3 plumose setae medially; distal corner very inflated, reaching to the one-third of merus, with 3 plumose setae; ischium 0.1 times as long as basis, with 2 simple and 1 annulate setae; merus 3.9 times as long as ischium, with 3 simple setae laterally, 1 simple seta on medial surface, 1 short simple seta medially; carpus 0.5 times as long as merus, with 2 annulate setae laterally, 1 simple and 2 annulate setae on lateral surface, 1 simple seta on medial surface, 1 simple seta mediodistally; propodus 0.7 times as long as carpus, with 1 annulate and 1 complex pedunculate setae distally; dactylus 0.7 times as long as propodus, with 1 simple and 1 stout simple seta terminally; exopod slightly shorter than basis length, basal article with 1 simple seta laterally, 1 plumose seta laterodistally, 10 slender simple setae on lateral surface, 1 short simple and 1 plumose seta medially.</p><p>Pereopod 4 (Fig. <xref ref-type="fig" rid="F7">7C</xref>) basis 1.3 times as long as remaining articles combined, with 18 slender simple, 7 plumose, 4 complex pedunculate, and 1 short simple seta on surface, several hair-like setae medially; distal corner very inflated, reaching to the one-third of merus, with 1 short simple, 2 simple, and 5 plumose setae; ischium 0.1 times as long as basis, with 1 simple and 1 annulate seta medially; merus 3.5 times as long as ischium, with 2 slender simple setae on lateral surface, 4 short simple setae laterally, 3 simple setae medially; carpus 0.4 times as long as merus, with 1 slender simple seta on lateral surface, 2 annulate setae laterally, 1 short simple and 2 simple setae medially, 2 annulate setae distally; propodus subequal in length to carpus, with 1 annulate seta laterodistally, 1 complex pedunculate seta mediodistally; dactylus 0.5 times as long as propodus, with 1 short simple seta medially, 1 simple and 1 stout simple setae terminally; exopod longer than basis length, basal article with 2 short simple and 4 simple setae laterally.</p><p>Pereopod 5 (Fig. <xref ref-type="fig" rid="F7">7D</xref>) basis 0.6 times as long as remaining articles combined, with few hair-like setae laterally, 1 complex pedunculate and 3 annulate setae laterodistally, 6 slender simple and 1 plumose setae on lateral surface, 1 annulate and 1 plumose seta medially; ischium 0.2 times as long as basis, with 1 short simple and 3 annulate setae laterally; merus 2.9 times as long as ischium, with 1 simple and 1 annulate seta laterally, 1 annulate seta on lateral surface, 1 short simple seta medially; carpus 0.7 times as long as merus, with 1 simple and 2 annulate setae laterally, 1 simple and 3 annulate setae medially; propodus 0.6 times as long as carpus, with 1 complex pedunculate and 1 annulate seta distally; dactylus 0.7 times as long as propodus, with 1 short simple seta medially, 1 simple and 1 stout simple setae terminally.</p><p>Pleopod 1 (Fig. <xref ref-type="fig" rid="F7">7E</xref>) basis with 3 microserrate and 3 plumose setae medially, 5 simple setae on lateral surface and margin; outer ramus with 4 long plumose setae terminally; inner ramus with 3 plumose setae medially, 4 long plumose setae terminally.</p><p>Pleopod 2 (Fig. <xref ref-type="fig" rid="F7">7F</xref>) basis with 3 microserrate setae medially; outer ramus 2-articulated, article 2 with 1 stout simple seta laterally, 3 long plumose setae terminally; inner ramus unarticulated, with 4 long plumose setae terminally.</p><p>Telson (Fig. <xref ref-type="fig" rid="F7">7G</xref>) 1.3 times as long as pleonite 6; pre-anal section with 6 slender simple and 4 short simple setae on surface, 24 complex pedunculate setae on U-shaped dorsal ridge; post-anal section with 2 pairs of stout simple setae bearing single subterminal setule on both sides, terminal margin with 3 stout simple setae, central seta slightly longer than outer pair of setae.</p><p>Uropod (Fig. <xref ref-type="fig" rid="F7">7G</xref>) peduncle 2.0 times as long as telson, 2.6 times as long as pleonite 6, with 14–27 slender simple setae on lateral surface and margin, 5 short simple setae laterally, numerous hair-like, 2 short simple setae, and 17–19 stout microserrate setae bearing single subterminal setule medially; Uropod endopod 3-articulate, 0.4 times as long as peduncle; article 1 1.2 times as long as remaining articles combined, with 2 complex pedunculate and 1 shot simple setae laterally, numerous hair-like setae and 6 stout microserrate setae bearing single subterminal setule medially; article 2 with 1 short simple seta laterally, several hair-like setae and 2 stout microserrate setae bearing single subterminal setule medially; article 3 with several hair-like and 1 stout microserrate seta bearing single subterminal setule medially; 1 short simple, 1 simple, and 1 long simple seta terminally. Uropod exopod 2-articulate, 0.9 times as long as endopod; article 1 short, with 1 short simple seta laterally, 2 simple setae laterally, 3 simple and 1 long simple seta terminally.</p></tp:treatment-sec><tp:treatment-sec sec-type="remarks" id="SECID0EQ1AE"><title>Remarks.</title><p>The most similar species is <italic><tp:taxon-name><tp:taxon-name-part taxon-name-part-type="genus" reg="Dimorphostylis">Dimorphostylis</tp:taxon-name-part><tp:taxon-name-part taxon-name-part-type="species" reg="asiatica">asiatica</tp:taxon-name-part></tp:taxon-name></italic> Zimmer, 1921, which has transverse, a pair of frontal and three pairs of oblique ridges on the carapace. However, the new species is obviously distinguished from <italic><tp:taxon-name><tp:taxon-name-part taxon-name-part-type="genus" reg="Dimorphostylis">D.</tp:taxon-name-part><tp:taxon-name-part taxon-name-part-type="species" reg="asiatica">asiatica</tp:taxon-name-part></tp:taxon-name></italic> by a combination of the following features (<italic><tp:taxon-name><tp:taxon-name-part taxon-name-part-type="genus" reg="Dimorphostylis">D.</tp:taxon-name-part><tp:taxon-name-part taxon-name-part-type="species" reg="asiatica">asiatica</tp:taxon-name-part></tp:taxon-name></italic> condition in parentheses): 1) body surface covered with numerous slender simple setae (vs. without slender simple setae); 2) carapace, posterior oblique ridge running upward to 6/7 point of carapace, connecting with the middle ridge (vs. posterior oblique ridge running upward and turning abruptly forward to merge with dorsal submedian carina); and 3) telson of female with 1 pair of short simple setae centrally, 1 pair of stout simple setae on post-anal section (vs. without a stout simple seta).</p></tp:treatment-sec><tp:treatment-sec sec-type="etymology" id="SECID0EX2AE"><title>Etymology.</title><p>The new species name, <italic><tp:taxon-name><tp:taxon-name-part taxon-name-part-type="genus" reg="Dimorphostylis"/><tp:taxon-name-part taxon-name-part-type="species" reg="pilocorpus">pilocorpus</tp:taxon-name-part></tp:taxon-name></italic>, is from the combination of the Latin words <italic>pilósus</italic>, meaning ‘hairy or shaggy’ and <italic>corpus</italic>, meaning ‘body’, alluding to the body surface covered with numerous slender simple setae.</p></tp:treatment-sec><tp:treatment-sec sec-type="habitat" id="SECID0EL3AE"><title>Habitat.</title><p>The new species was collected in Dokdo and Ulleung Islands (East Sea), Korea, which has a sandy substrate.</p></tp:treatment-sec><tp:treatment-sec sec-type="Depth" id="SECID0EQ3AE"><title>Depth.</title><p>5–20 m.</p></tp:treatment-sec><tp:treatment-sec sec-type="distribution" id="SECID0EV3AE"><title>Distribution.</title><p>Korea (Dokdo and Ulleung Islands).</p></tp:treatment-sec></tp:taxon-treatment>
